# Supplementary material for: Paired-omics-based exploration and characterization of biosynthetic diversity in lichenized fungi
Source: Microb Genom. 2025 Dec 17;11(12):001569. doi: 10.1099/mgen.0.001569 (PMC12711211; doi:10.1099/mgen.0.001569)
Supplement: Supplementary Material 2. [file mgen-11-01569-s002.xlsx]

## Sheet: Index
Table S1	Sample voucher information along with the taxonomic information and total number of BGCs and the numbers of PKSs, NRPSs, RiPPs, and terpenes.
Table S2	Overview of biosynthetic genes by class and taxa
Table S6	Voucher information of the taxa used for the MS

## Sheet: SupplementaryMaterial_S1
Family	Species	Genome/SRA accession	number of scaffolds	Genome completeness
Acarosporaceae	Acarospora socialis	GCA_025617375	930	97.8
Acarosporaceae	Acarospora strigata	GCA_022814355	475	97.9
Agyriaceae	Agyrium rufum	GCA_022814335	239	97.5
Parmeliaceae	Alectoria fallacina	GCA_905337325	1588	97.5
Parmeliaceae	Alectoria sarmentosa	GCA_009733775	915	97.4
Parmeliaceae	Arctoparmelia centrifuga	SAMN41602368	3998	93
Trypetheliaceae	Astrothelium macrocarpum	GCA_021030915	822	97.9
Trypetheliaceae	Astrothelium subdiscretum	GCA_021030935	213	97.9
Ramalinaceae	Bacidia gigantensis	GCA_019456465	24	95.8
Trypetheliaceae	Bathelium albidoporum	GCA_021031095	962	95.1
Parmeliaceae	Bulbothrix africana	SAMN41602369	3502	83.4
Parmeliaceae	Bulbothrix sensibilis	SAMN41602370	5085	74.8
Acarosporaceae	Caeruleum heppii	GCA_026023835	46	97
Teloschistaceae	Caloplaca aegaea	GCA_023646655	6484	90.1
Teloschistaceae	Caloplaca aetnensis	GCA_023646255	2772	93.8
Teloschistaceae	Caloplaca ligustica	GCA_023645885	1915	84.9
Parmeliaceae	Canoparmelia nairobiensis	SAMN41602371	4073	83.7
Parmeliaceae	Canoparmelia schelpei	SAMN41602372	3344	84
Parmeliaceae	Canoparmelia texana	SAMN41602373	4847	91.4
Parmeliaceae	Cetraria islandica	SAMN41602375	2958	86
Parmeliaceae	Cetraria_commixta	SAMN41602374	3474	87.6
Cladoniaceae	Cladonia borealis	GCA_018257855	974	96.9
Cladoniaceae	Cladonia grayi	Cgr/DA2myc/ss v2.0	44	96.7
Cladoniaceae	Cladonia macilenta	GCA_000444155	240	97.2
Cladoniaceae	Cladonia metacorallifera	GCA_000482085	30	96.5
Cladoniaceae	Cladonia rangiferina	GCA_023065455	188	96.6
Cladoniaceae	Cladonia squamosa	GCA_947623385	165	97.7
Parmeliaceae	Cornicularia normoerica	SAMN41602376	4314	91.5
Stictidaceae	Cyanodermella asteris	GCA_900618795	37	97.4
Verrucariaceae	Dermatocarpon miniatum	GCA_023184605	26	97.3
Graphidaceae	Diploschistes diacapsis	GCA_023645945	4361	89
Verrucariaceae	Endocarpon pusillum	GCA_000464535	908	92.8
Parmeliaceae	Evernia prunastri	GCA_003184365	276	97.5
Parmeliaceae	Flavoparmelia citrinescens	SAMN41602377	3250	84.2
Gomphillaceae	Gomphillus americanus	GCA_905337335	54	97.7
Teloschistaceae	Gyalolechia ehrenbergii	GCA_023646125	317	96.8
Teloschistaceae	Gyalolechia flavorubescens	GCA_000442125	36	97.1
Physciaceae	Heterodermia speciosa	GCA_905337345	1070	95
Parmeliaceae	Hypogymnia subphysodes	SAMN41602378	3865	93.9
Icmadophilaceae	Icmadophila ericetorum	GCA_022814295	836	97
Parmeliaceae	Imshaugia aleurites	GCA_905337355	504	96.8
Parmeliaceae	Letharia columbiana	GCA_014066305	161	96.1
Parmeliaceae	Letharia lupina	GCA_014066315	31	96.7
Letrouitiaceae	Letrouitia transgressa	GCA_023645855	501	97
Trapeliaceae	Lignoscripta atroalba	GCA_022814235	238	97.3
Lobariaceae	Lobaria immixta	GCA_022814215	1243	97.5
Sarrameanaceae	Loxospora ochrophaea	GCA_022814175	165	97.8
Parmeliaceae	Melanelia stygia	SAMN41602379	3306	89.8
Parmeliaceae	Melanelixia glabra	SAMN41602380	2653	87.7
Parmeliaceae	Menegazzia cincinnata	SAMN41602381	5647	83
Ramalinaceae	Niebla homalea	GCA_019925105	52	96.4
Teloschistaceae	Niorma chrysophthalma	GCA_023646055	776	97.1
Parmeliaceae	Notoparmelia tenuirima	SAMN41602382	3012	84.8
Parmeliaceae	Omphalora arizonica	SAMN41602383	2892	88.8
Parmeliaceae	Parmelia saxatilis	SAMN41602384	2979	85.3
Parmeliaceae	Parmelia tillacea	SAMN41602385	3010	85.4
Parmeliaceae	Parmeliopsis ambigua	SAMN41602386	6866	86.4
Peltigeraceae	Peltigera leucophlebia	GCA_022814155	4464	78
Physciaceae	Physcia stellaris	GCA_018902385	155	95.6
Parmeliaceae	Platismatia glauca	GCA_963556305	2560	85.5
Parmeliaceae	Pseudephebe pubescens	SAMN41602387	3646	92.2
Parmeliaceae	Pseudevernia furfuracea	GCA_022315425	46	89.1
Lobariaceae	Pseudocyphellaria aurata	GCA_022814125	978	97.2
Trapeliaceae	Ptychographa xylographoides	GCA_022814105	132	97.9
Incertae sedis	Puttea exsequens	GCA_022814085	122	96.8
Pyrenulaceae	Pyrenula aspistea	GCA_021030945	482	97.1
Pyrenulaceae	Pyrenula massariospora	GCA_021030905	42	97.1
Ramalinaceae	Ramalina intermedia	GCA_003073195	198	95.9
Teloschistaceae	Rusavskia elegans	GCA_011316305	263	96.8
Teloschistaceae	Seirophora lacunosa	GCA_023645825	428	97.8
Teloschistaceae	Seirophora villosa	GCA_023645815	2163	93.1
Stereocaulaceae	Stereocaulon alpinum	GCA_018257865	546	97.5
Peltigeraceae	Sticta canariensis	GCA_022814045	3190	86.3
Stictidaceae	Stictis urceolata	GCA_022814025	547	96.9
Teloschistaceae	Teloschistes flavicans	GCA_023646325	1520	95.2
Teloschistaceae	Teloschistes peruensis	GCA_023645835	966	97.1
Graphidaceae	Thelotrema lepadinum	GCA_022813995	355	96.1
Sporastatiaceae	Toensbergia leucococca	GCA_022813965	490	95.9
Trapeliaceae	Trapelia coarctata	GCA_022813945	287	97.2
Trypetheliaceae	Trypethelium eluteriae	GCA_021030925	1669	94.8
Umbilicariaceae	Umbilicaria deusta	GCA_023184635	44	96.3
Umbilicariaceae	Umbilicaria freyi	GCA_023184675	107	95.5
Umbilicariaceae	Umbilicaria grisea	GCA_023184595	38	96.8
Umbilicariaceae	Umbilicaria hispanica	GCA_023184715	53	94.8
Umbilicariaceae	Umbilicaria iberica	GCA_023184615.1	39	99.3
Umbilicariaceae	Umbilicaria muhlenbergii	GCA_000611775.1	7	96
Umbilicariaceae	Umbilicaria phaea	GCA_023184695	38	96.6
Umbilicariaceae	Umbilicaria pustulata	GCA_023184575	27	95.1
Umbilicariaceae	Umbilicaria spodochroa	GCA_023184705	130	97.3
Umbilicariaceae	Umbilicaria vellea	GCA_023645895	3107	86.6
Parmeliaceae	Usnea antartica	SAMN41602388	1100	72.4
Parmeliaceae	Usnea florida	ATCC18376 v1.0	274	97
Parmeliaceae	Usnea hakonensis	GCA_013423325	879	96.3
Parmeliaceae	Usnea strigosa	SAMN41602389	8736	72.4
Teloschistaceae	Usnochroma carphineum	GCA_023645975	2385	97.1
Pertusariaceae	Varicellaria rhodocarpa	GCA_022813925	2689	98.2
Teloschistaceae	Variospora aurantia	GCA_023645955	5327	86.3
Trypetheliaceae	Viridothelium virens	GCA_010094025	730	98.2
Teloschistaceae	Xanthomendoza cf. fulva	GCA_023646365	951	97.2
Teloschistaceae	Xanthoria aureola	GCA_023646375	5150	95.5
Teloschistaceae	Xanthoria mediterranea	GCA_023645845	447	97.3
Teloschistaceae	Xanthoria parietina	Xanthoria parietina 46-1-SA22 v1.1	39	96.9
Teloschistaceae	Xanthoria steineri	GCA_023646075	2267	96.8
Trapeliaceae	Xylographa bjoerkii	GCA_022813905	1006	97.4
Trapeliaceae	Xylographa carneopallida	GCA_022813885	409	97.5
Trapeliaceae	Xylographa opegraphella	GCA_022813865	481	97.4
Trapeliaceae	Xylographa pallens	GCA_022813845	320	97.8
Trapeliaceae	Xylographa parallela	GCA_022813825	381	97.7
Trapeliaceae	Xylographa soralifera	GCA_022813805	738	97.8
Trapeliaceae	Xylographa trunciseda	GCA_022813785	513	97
Trapeliaceae	Xylographa vitiligo	GCA_022813765	188	97.4

## Sheet: SupplementaryMaterial_S2
Class	Family	Scientific Name	BGC	core PKS	core NRPS	n RiPPs	n terpenes
Lecanoromycetes	Acarosporaceae	Acarospora socialis	46	18	9	9	12
Lecanoromycetes	Acarosporaceae	Acarospora strigata	17	8	9	1	3
Lecanoromycetes	Agyriaceae	Agyrium rufum	56	12	12	41	4
Lecanoromycetes	Parmeliaceae	Alectoria fallacina	67	27	22	22	6
Lecanoromycetes	Parmeliaceae	Alectoria sarmentosa	33	17	12	6	4
Lecanoromycetes	Parmeliaceae	Arctoparmelia_centrifuga	65	33	18	23	6
Dothideomycetes	Trypetheliaceae	Astrothelium macrocarpum	74	38	19	15	6
Dothideomycetes	Trypetheliaceae	Astrothelium subdiscretum	71	38	26	14	6
Lecanoromycetes	Ramalinaceae	Bacidia gigantensis	37	19	12	7	6
Dothideomycetes	Trypetheliaceae	Bathelium albidoporum	80	49	24	11	7
Lecanoromycetes	Parmeliaceae	Bulbothrix africana	74	40	18	13	14
Lecanoromycetes	Parmeliaceae	Bulbothrix sensibilis	52	33	18	8	13
Lecanoromycetes	Acarosporaceae	Caeruleum heppii	12	4	6	0	3
Lecanoromycetes	Teloschistaceae	Caloplaca aegaea	28	15	16	2	4
Lecanoromycetes	Teloschistaceae	Caloplaca aetnensis	41	20	20	8	5
Lecanoromycetes	Teloschistaceae	Caloplaca ligustica	52	19	19	4	6
Lecanoromycetes	Parmeliaceae	Canoparmelia nairobiensis	21	13	6	0	5
Lecanoromycetes	Parmeliaceae	Canoparmelia schelpei	56	32	18	8	13
Lecanoromycetes	Parmeliaceae	Canoparmelia texana	76	48	21	27	12
Lecanoromycetes	Parmeliaceae	Cetraria islandica	76	25	23	13	8
Lecanoromycetes	Cladoniaceae	Cetraria_commixta	47	36	32	24	13
Lecanoromycetes	Cladoniaceae	Cladonia borealis	74	44	23	17	12
Lecanoromycetes	Cladoniaceae	Cladonia grayi	27	14	9	4	2
Lecanoromycetes	Cladoniaceae	Cladonia macilenta	35	25	9	4	3
Lecanoromycetes	Cladoniaceae	Cladonia metacorallifera	39	23	10	6	6
Lecanoromycetes	Cladoniaceae	Cladonia rangiferina	61	42	15	10	6
Lecanoromycetes	Cladoniaceae	Cladonia squamosa	31	19	8	4	6
Lecanoromycetes	Parmeliaceae	Cornicularia normoerica	24	9	9	5	6
Lecanoromycetes	Stictidaceae	Cyanodermella asteris	46	14	15	23	5
Eurotiomycetes	Verrucariaceae	Dermatocarpon miniatum	31	13	10	5	5
Lecanoromycetes	Graphidaceae	Diploschistes diacapsis	20	21	12	16	3
Eurotiomycetes	Verrucariaceae	Endocarpon pusillum	35	20	10	5	7
Lecanoromycetes	Parmeliaceae	Evernia prunastri	89	46	26	18	14
Lecanoromycetes	Parmeliaceae	Flavoparmelia citrinescens	58	23	16	12	10
Lecanoromycetes	Gomphillaceae	Gomphillus americanus	58	10	11	22	3
Lecanoromycetes	Teloschistaceae	Gyalolechia ehrenbergii	38	17	21	1	6
Lecanoromycetes	Teloschistaceae	Gyalolechia flavorubescens	26	14	9	4	3
Lecanoromycetes	Physciaceae	Heterodermia speciosa	74	36	22	17	13
Lecanoromycetes	Parmeliaceae	Hypogymnia subphysodes	62	36	20	7	8
Lecanoromycetes	Icmadophilaceae	Icmadophila ericetorum	81	27	19	50	6
Lecanoromycetes	Parmeliaceae	Imshaugia aleurites	60	25	15	14	10
Lecanoromycetes	Parmeliaceae	Letharia columbiana	54	21	16	19	5
Lecanoromycetes	Parmeliaceae	Letharia lupina	51	25	19	12	6
Lecanoromycetes	Letrouitiaceae	Letrouitia transgressa	56	28	19	16	6
Lecanoromycetes	Trapeliaceae	Lignoscripta atroalba	30	17	7	4	7
Lecanoromycetes	Lobariaceae	Lobaria immixta	85	40	31	19	10
Lecanoromycetes	Sarrameanaceae	Loxospora ochrophaea	14	10	1	3	2
Lecanoromycetes	Parmeliaceae	Melanelia stygia	44	19	17	9	11
Lecanoromycetes	Parmeliaceae	Melanelixia glabra	48	21	17	9	7
Lecanoromycetes	Parmeliaceae	Menegazzia cincinnata	37	30	14	11	9
Lecanoromycetes	Ramalinaceae	Niebla homalea	61	37	19	12	6
Lecanoromycetes	Teloschistaceae	Niorma chrysophthalma	43	13	15	7	8
Lecanoromycetes	Parmeliaceae	Notoparmelia tenuirima	43	25	14	8	7
Lecanoromycetes	Parmeliaceae	Omphalora arizonica	40	22	16	12	6
Lecanoromycetes	Parmeliaceae	Parmelia saxatilis	47	31	17	9	15
Lecanoromycetes	Parmeliaceae	Parmelia tillacea	64	35	25	19	10
Lecanoromycetes	Parmeliaceae	Parmeliopsis ambigua	25	11	6	4	5
Lecanoromycetes	Peltigeraceae	Peltigera leucophlebia	40	18	15	1	11
Lecanoromycetes	Physciaceae	Physcia stellaris	78	26	34	11	16
Lecanoromycetes	Parmeliaceae	Platismatia glauca	37	19	17	7	6
Lecanoromycetes	Parmeliaceae	Pseudephebe pubescens	17	9	5	1	2
Lecanoromycetes	Parmeliaceae	Pseudevernia furfuracea	59	30	23	16	6
Lecanoromycetes	Lobariaceae	Sticta canariensis	17	17	14	11	7
Lecanoromycetes	Lobariaceae	Pseudocyphellaria aurata	44	12	13	10	11
Lecanoromycetes	Trapeliaceae	Ptychographa xylographoides	30	8	6	14	4
Lecanoromycetes	Incertae sedis	Puttea exsequens	33	13	17	6	5
Eurotiomycetes	Pyrenulaceae	Pyrenula aspistea	87	43	20	32	8
Eurotiomycetes	Pyrenulaceae	Pyrenula massariospora	69	53	23	2	7
Lecanoromycetes	Ramalinaceae	Ramalina intermedia	40	31	12	4	1
Lecanoromycetes	Teloschistaceae	Rusavskia elegans	58	33	24	1	8
Lecanoromycetes	Teloschistaceae	Seirophora lacunosa	45	17	20	2	7
Lecanoromycetes	Teloschistaceae	Seirophora villosa	9	19	20	3	8
Lecanoromycetes	Stereocaulaceae	Stereocaulon alpinum	43	21	19	6	8
Lecanoromycetes	Stictidaceae	Stictis urceolata	71	26	18	34	5
Lecanoromycetes	Teloschistaceae	Teloschistes flavicans	44	13	12	3	8
Lecanoromycetes	Teloschistaceae	Teloschistes peruensis	47	19	18	2	8
Lecanoromycetes	Graphidaceae	Thelotrema lepadinum	85	44	22	38	5
Lecanoromycetes	Sporastatiaceae	Toensbergia leucococca	36	10	12	13	3
Lecanoromycetes	Trapeliaceae	Trapelia coarctata	52	26	16	16	7
Dothideomycetes	Trypetheliaceae	Trypethelium eluteriae	65	36	17	8	7
Lecanoromycetes	Umbilicariaceae	Umbilicaria deusta	35	23	7	3	4
Lecanoromycetes	Umbilicariaceae	Umbilicaria freyi	29	9	6	4	8
Lecanoromycetes	Umbilicariaceae	Umbilicaria grisea	22	12	3	3	3
Lecanoromycetes	Umbilicariaceae	Umbilicaria hispanica	79	15	5	1	6
Lecanoromycetes	Umbilicariaceae	Umbilicaria iberica	30	16	5	1	8
Lecanoromycetes	Umbilicariaceae	Umbilicaria muhlenbergii	25	15	5	2	2
Lecanoromycetes	Umbilicariaceae	Umbilicaria phaea	22	11	6	6	3
Lecanoromycetes	Umbilicariaceae	Umbilicaria pustulata	28	18	6	1	6
Lecanoromycetes	Umbilicariaceae	Umbilicaria spodochroa	28	17	6	1	5
Lecanoromycetes	Umbilicariaceae	Umbilicaria vellea	26	15	8	3	4
Lecanoromycetes	Parmeliaceae	Usnea antartica	37	23	9	5	4
Lecanoromycetes	Parmeliaceae	Usnea florida	94	55	34	22	9
Lecanoromycetes	Parmeliaceae	Usnea hakonensis	48	22	18	8	4
Lecanoromycetes	Parmeliaceae	Usnea strigosa	67	36	19	14	6
Lecanoromycetes	Teloschistaceae	Usnochroma carphineum	16	38	20	6	4
Lecanoromycetes	Pertusariaceae	Varicellaria rhodocarpa	17	19	11	30	4
Lecanoromycetes	Teloschistaceae	Variospora aurantia	23	12	18	1	4
Dothideomycetes	Trypetheliaceae	Viridothelium virens	83	39	16	32	11
Lecanoromycetes	Teloschistaceae	Xanthomendoza cf. fulva	50	21	23	6	8
Lecanoromycetes	Teloschistaceae	Xanthoria aureola	44	30	32	2	8
Lecanoromycetes	Teloschistaceae	Xanthoria mediterranea	48	21	25	2	9
Lecanoromycetes	Teloschistaceae	Xanthoria parietina	36	18	19	2	3
Lecanoromycetes	Teloschistaceae	Xanthoria steineri	60	29	32	4	7
Lecanoromycetes	Trapeliaceae	Xylographa bjoerkii	52	24	14	16	5
Lecanoromycetes	Trapeliaceae	Xylographa carneopallida	31	13	7	6	5
Lecanoromycetes	Trapeliaceae	Xylographa opegraphella	31	14	12	6	2
Lecanoromycetes	Trapeliaceae	Xylographa pallens	47	19	15	17	4
Lecanoromycetes	Trapeliaceae	Xylographa parallela	37	14	11	15	4
Lecanoromycetes	Trapeliaceae	Xylographa soralifera	68	35	15	20	5
Lecanoromycetes	Trapeliaceae	Xylographa trunciseda	44	20	11	14	5
Lecanoromycetes	Trapeliaceae	Xylographa vitiligo	44	19	9	19	5
		sum	5199	2622	1726	1186	733
		stddev	19.9789	11.0807	7.09384	9.51934	3.14579
		average	46.8378	23.6216	15.5495	10.6847	6.6036

## Sheet: SupplementaryMaterial_S6
File name	SampleID	Species	Voucher information	Country	Collected by	Date
20231007_001	PSU3	Parmelia sulcata	IT_MtLim_ParmeliaSp_2 (AMNH)	Italy	Singh & Dal Grande	2023
20231007_002	XPX5	Flavoparmelia caperata	IT_TP_Xanp5 (AMNH)	Italy	Singh & Dal Grande	2023
20231007_003	PSU4	Parmelia sulcata	IT_MtLim_ParmeliaSp_3 (AMNH)	Italy	Singh & Dal Grande	2023
20231007_004	LP2	Lobaria pulmonaria	IT_CAN_LoPul2 (AMNH)	Italy	Singh & Dal Grande	2023
20231007_005	UBP3	Umbilicaria pustulata	IT_MtLim_Upus2 (AMNH)	Italy	Singh & Dal Grande	2023
20231007_006	PSU2	Parmelia sulcata	IT_MtLim_ParmeliaSp_2 (AMNH)	Italy	Singh & Dal Grande	2023
20231007_010	Pfur1	Pseudevernia furfuracea	IT_MtLim_Pfur1 (AMNH)	Italy	Singh & Dal Grande	2023
20231007_011	PSX1	Peltigera sp.	IT_CAN_PelSp_1 (AMNH)	Italy	Singh & Dal Grande	2023
20231007_012	LP3	Lobaria pulmonaria	IT_CAN_LoPul3 (AMNH)	Italy	Singh & Dal Grande	2023
20231007_013	CLI1	Cladonia sp.	013 cli1 (AMNH)	Italy	Singh & Dal Grande	2023
20231007_014	CLI2	Cladonia sp.	014 cli2 (AMNH)	Italy	Singh & Dal Grande	2023
20231007_015	Pfur2	Pseudevernia furfuracea	IT_MtLim_Pfur2 (AMNH)	Italy	Singh & Dal Grande	2023
20231007_016	UBP2	Umbilicaria pustulata	IT_MtLim_Upus1 (AMNH)	Italy	Singh & Dal Grande	2023
20231007_017	RLL3	Relicina limbata	867462.1 (CANB)	Australia	John A. Elix	2008
20231007_018	PTX2	Parmotrema sp.	IT_CAN_Parmotrema1 (AMNH)	Italy	Singh & Dal Grande	2023
20231007_019	PSX3	Peltigera sp.	IT_CAN_PelSp_3 (AMNH)	Italy	Singh & Dal Grande	2023
20231007_020	PCL51	Pseudocyphellaria holarctica	LA PCL51 (AMNH)	US	Jordan Hoffman	2023
20231007_021	NN1	Nephromopsis nephromoides	Lich 21572 (MAF)	India	P.K. Divakar	2004
20231007_022	AS12	Alectoria sarmentosa	IS AS12 (AMNH)	Iceland	Starri Heidmarsson	2023
20231007_023	PCL49	Pseudocyphellaria aurata	12716 Switzerland	Portugal	S. Werth & C. Scheidegger	2007
20231007_024	ARC2	Arctoparmelia centrifuga	471 arc2 (AMNH)	Greenland	Eric S. Hansen	1992
20231007_025	CB1	Cladonia borealis	025 cb1 (AMNH)	Iceland	Starri Heidmarsson	2012
20231007_026	CLI4	Cladonia sp.	026 cli4 (AMNH)	Italy	Singh & Dal Grande	2023
20231007_027	FPCT1	Flavoparmelia citrinescens	Lich 17757 (MAF)	Chile	Perez-Ortega & Fernandez-Mendoza	2009
20231007_028	UBS1	Umbilicaria spodochroa	IT_MtLim_Uspo1 (AMNH)	Italy	Singh & Dal Grande	2023
20231007_029	PSU3	Parmelia sulcata	IT_MtLim_ParmeliaSp_2 (AMNH)	Italy	Singh & Dal Grande	2023
20231007_030	LP4	Lobaria pulmonaria	IT_CAN_LoPul4 (AMNH)	Italy	Singh & Dal Grande	2023
20231007_031	PTX3	Parmotrema sp.	IT_CAN_Parmotrema2 (AMNH)	Italy	Singh & Dal Grande	2023
20231007_032	UBP1	Umbilicaria polyphylla	IT_MtLim_Upolyp1 (AMNH)	Italy	Singh & Dal Grande	2023
20231007_033	PM2	Parmeliopsis macrospora	762092.1 (CANB)	Australia	John A. Elix	1999
20231007_034	XPX3	Xanthoparmelia sp.	IT_TP_Xanp3 (AMNH)	Italy	Singh & Dal Grande	2023
20231007_035	UR2	Usnea rubrotincta	804735.1 (CANB)	Australia	John A. Elix	2002
20231007_036	UR5	Usnea rubrotincta	804724.1 (CANB)	Australia	John A. Elix	2002
20231007_037	USB2	Usnea scabrida ssp.elegans	804714.1 (CANB)	Australia	John A. Elix	2005
20231007_038	UT3	Usnea trichodeoides	804831.1 (CANB)	Australia	John A. Elix	2006
20231007_039	USA2	Usnea subalpina	878800.1 (CANB)	Australia	John A. Elix	2003
20231007_040	UOD2	Usnea oncodeoides	787105.1 (CANB)	Australia	John A. Elix	2005
20231007_041	RLA1	Relicina abstrusa	798828.1 (CANB)	Australia	John A. Elix	2002
20231007_044	RLS1	Relicina sublanea	798883.1 (CANB)	Australia	John A. Elix	2009
20231007_045	PSX2	Peltigera sp.	IT_CAN_PelSp_2 (AMNH)	Italy	Singh & Dal Grande	2023
20231007_046	LP7	Lobaria pulmonaria	2154 Switzerland	Spain	F. Nittinger	2000
20231007_047	PTE1	Parmotrema eborinus	Lich 19251 (MAF)	Peru	Nuñez-Zapata & G. Huallparimachi	2011
20231007_048	UH6	Usnea hakonensis	L179180 (O)	China	Yoshihito Ohmura	2009
20231007_049	LI1	Lobaria immixta	2182 Switzerland	Spain	F.Nittinger	2000
20231007_050	MS15	Melanelia stygia	1149 ms15 (AMNH)	Poland	Katarzyna Szczepanska	2006
20231007_051	LO1	Lobaria oregana	18017 Switzerland	Canada	J.-C. Walser & C. Scheidegger	2000
20231007_052	LI3	Lobaria immixta	1970 Switzerland	Portugal	C. Scheidegger	1999
20231007_053	LS1	Lobaria sachalinensis	1605 Switzerland	Russia	C. Scheidegger, S. Chabanenko & A. Taran	2002
20231007_054	LP5	Lobaria pulmonaria	18547 Switzerland	Canada	C. Scheidegger	2000
20231007_055	LP6	Lobaria pulmonaria	18521 Switzerland	Canada	C. Scheidegger	2000
20231007_056	UA2	Usnea antarctica	0264581 (FR)	Antarctic	Cristobal Ivanovich	2015
20231007_057	UA1	Usnea aurantiacoatra	0264585 (FR)	Antarctic	Cristobal Ivanovich	2015
20231007_058	MA11	Melanelia agnata	1150 ma11 (AMNH)	Poland	Katarzyna Szczepanska	2016
20231007_059	LS2	Lobaria sachalinensis	1602 Switzerland	Russia	C. Scheidegger, S. Chabanenko & A. Taran	2002
20231007_060	XX5	Letharia sp.	L34362 (BG)	USA	T.Tonsberg	1997
20231007_061	LI4	Lobaria isdiophora	23159 Switzerland	Taiwan	F. Dal Grande & C. Scheidegger	2010
20231007_062	STX2	Sticta praetextata	23255 Switzerland	Taiwan	F. Dal Grande & C. Scheidegger	2010
20231007_063	LO2	Lobaria oregana	18040 Switzerland	Canada	J.-C. Walser & C. Scheidegger	2000
20231007_064	LM1	Lobaria macaronesica	25562 Switzerland	Portugal	S. Werth & C. Cornejo	2009
20231007_065	LS3	Lobaria sublaevis	12717 Switzerland	Portugal	S. Werth & C. Scheidegger	2007
20231007_066	STX3	Sticta platyphylloides	23093 Switzerland	Taiwan	F. Dal Grande & C. Scheidegger	2010
20231007_067	PM1	Parmeliopsis macrospora	762084.1 (CANB)	Australia	John A. Elix	2004
20231007_070	UMS1	Usnea molliuscula ssp. queenslandica	803618.1 (CANB)	Australia	John A. Elix	2006
20231007_071	MPG2	Melanelia pseudograbra	807632.1 (CANB)	Australia	John A. Elix	2005
20231007_072	UMS2	Usnea molliuscula ssp. molliuscula	793934.1 (CANB)	Australia	John A. Elix	2006
20231007_074	PH1	Parmeliopsis hyperopta	2022 ph1 (AMNH)	Sweden	Martin Westberg	2022
20231007_076	ED2	Evernia divaricata	5184 (SMNS)	France	Holger Thus	2013
20231007_077	UX13	Usnea barbata	XZ17034 (LCUF)	China	Xin Zhao	2011
20231007_081	RLF1	Relicina filsonii	803713.1 (CANB)	Australia	John A. Elix	2002
20231007_083	PCL50	Pseudocyphellaria aurata	12714 Switzerland	Portugal	S. Werth & C. Scheidegger	2007
20231007_084	MPG1	Melanelia pseudograbra	9802303.1 (CANB)	Australia	John A. Elix	1990
20231007_089	PA4	Parmeliopsis ambigua	734507.2 (CANB)	Australia	John A. Elix	2001
20231007_090	UI1	Usnea inermis	760742.1 (CANB)	Australia	John A. Elix	2002
20231007_091	CDS2	Cetrariella sorediella	91 cds2 (AMNH)	Spain	Pradeep Divakar	2005
20231007_093	CF5	Cetrariella fastigiata	L170481 (O)	Norway	Einar Timdal	2011
20231007_094	CD	Cetrariella delisei	L190044 (O)	Norway	Einar Timdal	2013
20231007_095	XP1	Xanthoparmelia protomatrae	95 xp1 (AMNH)	Spain	Patricia Moya	2011
20231007_096	XC1	Xanthoparmelia camtschadalis	96 xc1 (AMNH)	Spain	Patricia Moya	2007
20231007_097	STX1	Sticta canariensis	12539 Switzerland	Portugal	S. Werth & C. Scheidegger	2007
20231007_098	XS1	Xanthoparmelia subdiffluens	98 xs1 (AMNH)	Spain	Patricia Moya	2007
20231007_100	CLR1	Cladonia rangiferina	100 cr1 (AMNH)	Iceland	Starri Heidmarsson	2012
20231007_101	ASA7	Asahinea chrysantha	L177210 (O)	Norway	Jon Klepsland	2011
20231007_104	EP2	Evernia prunastri	L209132 (O)	Norway	Anders Breili	2010
20231007_105	ED1	Evernia divaricata	188304 (DUKE)	USA	Jolanta Miadikowska	2006
20231007_106	DA2	Dactylina arctica	488 da2 (AMNH)	Greenland	Eric S. Hansen	1992
20231007_109	PS	Peltigera sp.	109 ps (AMNH)	Iceland	Starri Heidmarsson	2022
20231007_110	CC4	Cetrariella commixta	L167261 (O)	Norway	Einar Timdal	2009
20231007_111	SA	Stereocaulon alpinum	111 sa (AMNH)	Iceland	Starri Heidmarsson	2008
20231007_112	PSU1	Parmelia sulcata	112 psu1 (AMNH)	Iceland	Starri Heidmarsson	2012
20231007_113	EM1	Evernia mesomorpha	L158139 (O)	Norway	Einar Timdal	2009
20231007_115	XT1	Xanthoparmelia tinctina	115 xt1 (AMNH)	Spain	Patricia Moya	2010
20231007_116	CG1	Cladonia gracilis	116 cg1 (AMNH)	Iceland	Starri Heidmarsson	2012
20231007_117	UU1	Usnea subfloridana	LA30575 (AMNH)	Iceland	Starri Heidmarsson	2005
20231007_119	LI2	Lobaria immixta	1975 Switzerland	Portugal	C. Scheidegger	1999
20231007_120	TP1	Tuckermannopsis platyphylla	195 tp1 (AMNH)	USA	B.D.Ryan	1994
20231007_121	NPA1	Nephromopsis asahinae	L134116 (UPS)	South Korea	Goran Thor	2001
20231007_122	NL1	Nephromopsis laureri	Lich 16283 (MAF)	Russia	G. Urbanavichus & I. Urbanavichene	2007
20231007_123	NW2	Nephromopsis wallichiana	2000nw2 (AMNH)	India	Pradeep Divakar	2004
20231007_124	NE1	Nephromopsis endocrocea	L849397 (UPS)	Japan	Goran Thor	2010
20231007_125	XPX2	Flavoparmelia caperata	IT_TP_Xanp2 (AMNH)	Italy	Singh & Dal Grande	2023
20231007_126	XPX4	Flavoparmelia caperata	IT_TP_Xanp4 (AMNH)	Italy	Singh & Dal Grande	2023
20231007_127	MX3	Melanohalea sp.	IT_MtLim_Epru1_mx3 (AMNH)	Italy	Singh & Dal Grande	2023
20231007_128	UPO1	Protousnea poeppigii	Lich 19589 (MAF)	Chile	Perez-Ortega & Fernandez-Mendoza	2009
20231007_129	LP1	Lobaria pulmonaria	IT_CAN_LoPul1 (AMNH)	Italy	Singh & Dal Grande	2023
20231007_131	PTX1	Parmotrema xanthinum	Lich 19836 (MAF)	USA	E. Tripp, N. Davoodian & J.C. Lendemer	2011
20231007_132	XPX1	Xanthoparmelia sp.	IT_TP_Xanp1 (AMNH)	Italy	Singh & Dal Grande	2023
20231007_133	UO1	Usnocetraria oakesiana	L222185 (O)	Norway	Einar Timdal	2015
20231007_134	UX30	Usnea sp.	LA00848 (AMNH)	Norway	Starri Heidmarsson	1997
20231007_137	LM2	Lobaria macaronesica	25466 Switzerland	Portugal	S. Werth & C. Cornejo	2009
